# Supplementary material for: Calreticulin-Mediated Quality Control of the Non-Classical MHC-I Molecule MICA: Implications for Immune Surveillance
Source: Int J Mol Sci. 2026 Jan 28;27(3):1310. doi: 10.3390/ijms27031310 (PMC12897870; doi:10.3390/ijms27031310)
Supplement: Supplementary file 1 [file ijms-27-01310-s001.zip]

Archive with 1 entries (1 files):
- ijms-4101681-supplementary.pdf
